# Supplementary material for: Aspergillus flavus bZIP-Type Transcription Factors as Promising Novel Targets for Future Aflatoxin Control Strategies
Source: J Fungi (Basel). 2026 Jul 19;12(7):532. doi: 10.3390/jof12070532 (PMC13412632; doi:10.3390/jof12070532)
Supplement: Supplementary file 1 [file jof-12-00532-s001.zip]

Archive with 2 entries (2 files):
- jof-4333994 Figures S1-S8.pdf
- jof-4333994 Supplementary Tables S1 and S2_mod.pdf
